# Supplementary material for: Cyclin D3 restricts SARS‐CoV‐2 envelope incorporation into virions and interferes with viral spread
Source: EMBO J. 2022 Oct 10;41(22):e111653. doi: 10.15252/embj.2022111653 (PMC9539236; doi:10.15252/embj.2022111653)
Supplement: Supplementary file 3 — Source Data for Expanded View and Appendix [file EMBJ-41-e111653-s005.zip]

Archive with 54 entries (35 files):
- appendix/
- appendix/EMBOJ-2022-111653R-Figure_Appendix_S2_Source_Data-sd.pdf
- appendix/EMBOJ-2022-111653R-Figure_Appendix_S3_Source_Data-sd.pdf
- appendix/EMBOJ-2022-111653R-Figure_Appendix_S4_Source_Data-sd.pdf
- appendix/EMBOJ-2022-111653R-Figure_Appendix_S5_Source_Data-sd.pdf
- appendix/EMBOJ-2022-111653R-Source_Data_for_Appendix_Figures-sd.xlsx
- fig EV1/
- fig EV1/.DS_Store
- fig EV1/panel A/
- fig EV1/panel A/EMBOJ-2022-111653R-Source_Data_for_Figure_EV1-sd.xlsx
- fig EV1/panel C/
- fig EV1/panel C/.DS_Store
- fig EV1/panel C/cyclin A2/
- fig EV1/panel C/cyclin A2/cyclin A2.TIFF
- fig EV1/panel C/cyclin A2/nuclei.TIFF
- fig EV1/panel C/cyclin A2/SARS Spike.TIFF
- fig EV1/panel C/cyclin D1/
- fig EV1/panel C/cyclin D1/cyclin D1.TIFF
- fig EV1/panel C/cyclin D1/nuclei.TIFF
- fig EV1/panel C/cyclin D1/SARS Spike.TIFF
- fig EV1/panel C/cyclin D3/
- fig EV1/panel C/cyclin D3/cyclin D3.TIFF
- fig EV1/panel C/cyclin D3/nuclei.TIFF
- fig EV1/panel C/cyclin D3/SARS N.TIFF
- fig EV1/panel D/
- fig EV1/panel D/EMBOJ-2022-111653R-Figure_EV1_Source_Data-sd.pdf
- fig EV2/
- fig EV2/.DS_Store
- fig EV2/panel C/
- fig EV2/panel C/cdt1.TIFF
- fig EV2/panel C/geminin.TIFF
- fig EV2/panel C/nuclei.TIFF
- fig EV2/panel E G/
- fig EV2/panel E G/EMBOJ-2022-111653R-Figure_EV2_Source_Data-sd.pdf
- fig EV3/
- fig EV3/.DS_Store
- fig EV3/panel G/
- fig EV3/panel G/Cdt1.TIFF
- fig EV3/panel G/cyclin D3.TIFF
- fig EV3/panel G/geminin.TIFF
- fig EV3/panel G/SARS N.TIFF
- fig EV3/panel H I/
- fig EV3/panel H I/EMBOJ-2022-111653R-Source_Data_for_Figure_EV3-sd.xlsx
- fig EV4/
- fig EV4/.DS_Store
- fig EV4/panel A B C E/
- fig EV4/panel A B C E/EMBOJ-2022-111653R-Figure_EV4_Source_Data-sd.pdf
- fig EV5/
- fig EV5/.DS_Store
- fig EV5/panel A C D/
- fig EV5/panel A C D/EMBOJ-2022-111653R-Figure_EV5_Source_Data-sd.pdf
- fig EV5/panel A C D/replicates.pdf
- fig EV5/panel B/
- fig EV5/panel B/EMBOJ-2022-111653R-Source_Data_for_Figure_EV11-sd.xlsx
