# Supplementary material for: Cyclin D3 restricts SARS‐CoV‐2 envelope incorporation into virions and interferes with viral spread
Source: EMBO J. 2022 Oct 10;41(22):e111653. doi: 10.15252/embj.2022111653 (PMC9539236; doi:10.15252/embj.2022111653)
Supplement: Supplementary file 3 — Source Data for Expanded View and Appendix [file EMBJ-41-e111653-s005.zip › appendix/EMBOJ-2022-111653R-Source_Data_for_Appendix_Figures-sd.xlsx]

## Sheet: S1 B N_C ratio
			HeLa A2 Alpha
un-infected	SARS-CoV-2		un-infected	SARS-CoV-2
2.6712	1.61172		2.38859	2.04896
1.86314	1.59111		2.0633	1.80879
2.21279	1.47455		1.98363	1.44929
1.83012	1.46339		2.46358	1.33618
2.17986	1.36376		2.241	1.29531
2.56188	1.32552		2.13369	1.42522
1.86246	1.36998		2.47987	1.58582
2.88304	1.31513		1.41923	1.47246
2.92433	1.65654		1.56429	1.7303
1.80059	1.51081		1.93629	1.4827
2.58093	1.35727		2.14326	1.28075
2.10166	1.19284		2.2057	1.38555
2.41351	1.44181		2.70385	1.09623
1.80671	1.21869		2.15532	1.09765
1.98547	1.50626		1.92842	1.14704
2.52558	1.39226		2.07614	1.25166
1.87771	1.27313		1.93634	1.44311
1.53342	1.1887		2.03681	1.14835
2.08329	1.64708		2.1855	1.68883
1.89815	1.40315		2.52385	1.34859
2.55539	1.57865		2.93254	1.28597
1.7601	1.55057		2.04613	1.64875
2.44008	1.55515		2.21543	2.0403
2.41547	1.72858		2.15015	1.38959
2.30176	1.34201		2.24555	1.73889
1.83626	1.47402		2.18774	1.42952
2.34219	1.6159		1.62154	1.73568
2.64011	1.62558		2.90461	1.6418
2.05778	1.44476		1.92982	1.37744
2.06634	1.51455		1.80465	1.6327
2.16096	2.12737		1.83381	1.30411
1.94762	1.90824		1.88252	1.61354
2.44004	1.88365		2.035	1.44772
2.399	2.0594		2.57516	1.9114
2.12546	1.76971		2.31519	1.40036
2.50227	1.64839		1.6853	1.6152
2.59059	1.2567		1.95217	1.29789
2.23552	1.40255		1.82751	1.4038
1.94338	1.36417		2.38726	1.59918
2.20405	1.33463		1.41044	1.34482
2.21433	1.16222

## Sheet: S2 C N_C ratio
- BZ	SARS-CoV-2 BZ	-	SARS-CoV-2
1.33438	1.34187	1.14869	0.936814
1.73254	1.33841	1.5648	1.06119
1.3512	1.26014	1.48132	0.977759
1.27955	1.25529	1.44723	0.911693
1.5941	1.98694	1.60381	1.07279
2.11127	0.932712	1.2655	0.991556
1.57515	1.65237	1.27911	0.933133
1.43213	1.30079	1.33033	0.903803
2.03158	1.30629	1.34078	0.889732
1.30345	1.71771	1.19767	0.841199
1.26927	1.11764	1.17109	0.977949
1.49395	2.10949	1.24621	1.00026
1.42718	1.20536	1.17751	1.195
1.45283	0.955646	1.385	0.976812
1.2927	1.71037	1.24722	0.96079
1.52391	1.3739	1.19293	0.975025
1.67226	1.3187	1.24677	0.887612
1.61309	1.59688	1.24187	1.27603
1.40576	1.50952	1.34645	1.78271
1.02207	1.09594	1.43031	0.949645
2.27855	0.920989	1.22216	0.94597
3.2003	1.67496	1.53432	0.927993
1.58498	2.61864	1.72559	0.811049
1.80051	2.37539	1.52714	0.922488
1.37563	1.18957	1.32758	1.1308
1.76021	1.2968	1.6471	0.954843
1.76306	1.17222	1.14635	1.00747
1.44212	1.06562	1.81619	1.05773
2.5023	0.919373	1.48281	1.08719
1.8325	1.57116	1.0587	0.908131
1.461	1.57872	1.10242	0.878177
2.24574	0.895297	1.305	1.30607
1.23745	1.19962	1.27677	0.856452
1.85638	1.25706	1.18645	1.11913
1.58398	0.962283		0.883377
1.21266	1.62187		0.986362
1.37563	0.92387		0.875857
1.72673	1.45742	1.3829	1.77011
1.35595	1.20003	1.52584	0.903905
1.56054	1.17265	1.38264	1.04642
1.43781	1.7329	1.3484	0.953432
1.91484	1.0532	1.33668	1.15563
1.52283	2.50989	0.917646	1.21377
1.99224	1.36187	1.1509	1.37269
2.09495	0.955167	1.31895	1.12089
1.39976	1.02139	1.41295	0.961486
2.01859	0.894537	1.21333	1.38859
1.35975	0.750019	1.34244	1.07448
1.27721	1.18131	1.275	1.19195
1.86614	1.65485	1.55183	1.02927
1.55759	0.825925	1.42458	1.1859
1.64609	1.53013	1.33163	0.871696
1.8392	0.879304	1.2423	0.876581
	1.29316	1.50702	1.19108
1.14869	1.36612
1.42511	0.903424
1.52602	0.964632
1.58734	1.96123
1.23232	1.25251
1.1893	1.79492
1.49998	1.03487
1.16756	0.943549
1.30861	0.874835
1.15323	3.14527
1.27471	1.17451
1.20633	1.28421
1.46205	2.87379
1.19594	3.34213
1.35884	0.830001
1.1569	1.29195
	1.02328
	1.34652
	1.8994
	1.46183
	1.39863
	1.51556
	1.82035
	1.90674
	1.94629
	1.45625

## Sheet: S5 C Spike intensity western bl
S		S D3			PV
1.40831	0.777088	1.3153	0.895729
S		S D3
0.521843	0.501263	0.522661	0.447504		WCL
