# Supplementary material for: Cyclin D3 restricts SARS‐CoV‐2 envelope incorporation into virions and interferes with viral spread
Source: EMBO J. 2022 Oct 10;41(22):e111653. doi: 10.15252/embj.2022111653 (PMC9539236; doi:10.15252/embj.2022111653)
Supplement: Supplementary file 3 — Source Data for Expanded View and Appendix [file EMBJ-41-e111653-s005.zip › fig EV1/panel A/EMBOJ-2022-111653R-Source_Data_for_Figure_EV1-sd.xlsx]

## Sheet: EV1
	EV1
	Densitometry data from cell lysates from SARS-CoV-2 infected cells
	Quantification of protein expression/degradation during SARS-CoV-2 infection.

## Sheet: Figure EV 1A,B
	D1	D3	B1	A2	E	CDK1	CDK2	CDK6	MCM2		VERO AT2
uninfected	1	1	1	1	1	1	1	1	1
WT	0.458905	0.36126	0.925964	0.771739	1.11548	0.915546	0.989739	0.943361	1.07335
α	0.108445	0.1253	0.761697	0.888015	1.13051	0.873262	0.82315	0.757415	0.872617
inactivated	0.89296	1.39535	0.991138	0.878571	1.34234	0.812344	0.932761	0.869002	0.955617
	D1	D3	A2								A549 AT2
uninfected	1	1	1
WT	0.59267	0.421686	0.974621
α	0.062281	0.180167	1.00247
∆	0.437455	0.236968	1.16962
inactivated	0.879699	0.995055	1.14492
