# Supplementary material for: Cyclin D3 restricts SARS‐CoV‐2 envelope incorporation into virions and interferes with viral spread
Source: EMBO J. 2022 Oct 10;41(22):e111653. doi: 10.15252/embj.2022111653 (PMC9539236; doi:10.15252/embj.2022111653)
Supplement: Supplementary file 3 — Source Data for Expanded View and Appendix [file EMBJ-41-e111653-s005.zip › fig EV3/panel H I/EMBOJ-2022-111653R-Source_Data_for_Figure_EV3-sd.xlsx]

## Sheet: EV3
	EV3
	SARS-CoV-2 mediated depletion of D-cyclins is cell cycle arrest independent
	Quantification of cyclin D3 re-localization from nucleus to cytoplasm and correlation with cell cycle phases using ImageJ and Harmony (PerkinElmer). (H) Cyclin D3. (I) Cyclin D1.

## Sheet: EV3 H
uninfected	SARS-CoV-2					G1		early S		S/G2/M
1.53316	0.983672					uninfected	SARS-CoV-2	uninfected	SARS-CoV-2	uninfected	SARS-CoV-2
1.57678	0.863515					0.980935	0.966111	1.53316	0.983672	0.936909	0.863515
1.511	1.12445					1.1898		1.57678	1.12445		0.929426
0.936909	0.929426					1.0789	0.905071	1.511	0.809401		0.826511
0.751063	0.809401					1.54399	0.828627	0.751063	1.30211		0.861684
1.01262	1.30211					1.37587	0.89795	1.01262	0.787936		0.926259
0.980935	0.787936					1.27029	0.884171				0.755331
1.39972	0.826511					1.10858	0.987648	1.28166	1.31798	0.836277	0.808659
0.971518	0.966111					1.22538		0.918859	0.83305	0.89039	0.811841
1.1898	0.861684					1.13503		2.74194	0.882425	1.44767	1.01213
						1.78806		2.03439			0.750254
0.836277	1.31798					1.42835					0.922083
1.28166	0.905071					1.9054					1.14796
1.0789	0.828627					1.17469		0.840115	1.45799	1.29812	0.928135
1.54399	0.83305					0.970154		1.00244	1.27775	1.34088	0.912697
0.89039	0.882425					1.00516		1.72353	1.46313		0.796242
1.25491	0.89795					1.12502		1.43519			0.871506
0.918859	0.926259					1.10072		1.32783			1.00909
2.74194	0.755331					0.998044		1.51937			0.991915
2.03439	0.884171					1.21931		1.20575			0.878947
1.44767	0.987648					1.15128					0.852232
						1.40358	1.08123	1.06213	1.06632	0.904681	0.896584
0.840115	0.808659					1.29015	1.17847	1.36408	1.30523	0.792577	0.807356
1.00244	1.45799					1.17597	0.937135	1.52875	1.23727	0.812762	0.74679
1.72353	0.811841					1.24017	0.922327	1.32902	0.906174		0.930246
1.43519	1.01213					1.16918	0.900206	1.11008	0.959693		0.904999
1.29812	1.27775					1.07016			1.04799		0.732742
1.37587	1.46313					1.35222					0.842933
1.34088	0.750254					1.02224	0.943311	1.54727	0.90559	0.984406	1.13698
1.32783	0.922083					0.987194	0.845802	1.36007	0.997987	1.39406	1.00107
1.51937	0.945047					1.09036		1.67169	0.992498	1.58678	0.896672
1.20575	1.05316					1.42998		1.19834	1.71111		0.844147
						1.32073		1.41744	1.04056		0.892051
1.27029	1.14796					1.17379		1.20424	1.09503		0.985613
1.10858	1.06632					1.48612		1.75478	1.02196		0.811927
1.22538	1.08123					1.58117		1.42152	1.09146		0.988353
0.904681	1.30523					2.04586			0.768324		0.971308
1.06213	0.928135					1.38081			1.41502		1.00902
1.36408	1.17847					1.77172			0.767376		1.01285
1.52875	1.23727					1.2587					0.857864
0.792577	0.912697					1.48691	0.867218	1.93022	0.844192	0.931107	0.842799
1.13503	0.937135					1.12389	0.753552	1.17237	1.02151	1.09092	0.856502
1.32902	0.906174					1.39206	1.08057	1.37053	0.788268	1.14595	1.09899
0.812762	0.959693					1.18604	0.729214	0.875953	0.915023	1.7391	0.90511
1.11008	1.04799					1.21344	0.921581	0.780013	0.802796		1.01997
	0.922327					1.31651	1.22033	1.34161	1.04587		0.846203
	0.796242					1.14042	1.07799	1.08346	0.948932		1.00664
	0.900206					0.945646		1.03174	0.871482		1.0005
						1.23954		1.38513	1.08154		0.849362
1.54727	0.871506					1.25445		1.00857	1.4231		0.896034
1.36007	0.90559					1.07751		1.10277	0.863721		0.944335
1.002	0.997987					1.20144		1.09679	0.840206		0.970886
1.67169	0.992498							1.40345	0.832677		0.954787
1.78806	1.71111							1.2198	2.34352		0.862837
0.984406	1.00909							1.08411			0.869975
1.42835	0.991915							1.45425			0.903802
1.19834	0.943311
1.4341	1.04056
1.39406	0.878947						0.939047	1.33709	1.0705	1.02746
1.9054	1.09503							1.2768	1.22515	1.40808
1.58678	0.852232							1.57174	0.999652	1.31609
1.41744	1.02196							1.14719	1.50424	1.31534
1.20424	0.896584							1.10803	1.19399	1.32565
1.75478	1.09146							1.28735	1.30903	1.23445
0.994778	0.768324								1.2346
1.42152	1.41502								1.1
1.17469	0.978151								1.05621
	0.767376								0.954288
	0.845802								1.2927
	0.807356								1.00146
									1.04574
1.93022	0.867218								1.29601
0.931107	0.844192								0.944572
0.970154	1.02151
1.17237	0.788268						1.09044	1.29928	1.11631	0.917129
1.37053	0.915023						0.986301	1.34444	1.00608	0.975283
0.875953	0.802796						1.19581	1.47408	1.0515
0.780013	1.04587						1.07917	1.70109	0.905294
1.34161	0.753552						1.15018	1.58104	0.917161
1.08346	1.08057							1.36536	1.17064
1.03174	0.948932							1.52235	1.58186
1.38513	0.871482							1.21799	0.959451
1.09092	1.08154							1.23029	1.62208
1.83033	0.74679								0.939155
1.00857	1.4231								1.41414
1.14595	0.930246								1.16328
1.10277	0.904999								0.931732
1.09679	0.863721
1.40345	0.732742						0.906733	1.19363	1.02892	1.09986
1.7391	0.840206						0.987389	1.01624	1.12734	1.12013
1.2198	0.729214						0.875752	1.02529	0.864859	1.02445
1.08411	0.921581						0.995464	1.15183	1.22695
1.45425	0.832677						0.965327	1.9794	1.17876
1.00516	1.22033							1.22237	0.917563
1.12502	0.842933							1.88013	0.871251
1.10072	1.07799								0.883391
0.998044	2.34352								0.917908
	1.13698								1.19898
1.33709	1.0705								1.21556
1.21931	1.22515
1.02746	0.999652						1.50762	2.21492	1.26654	1.30565
1.40808	1.50424						1.19184	1.45741	1.36803	1.21557
1.15128	1.00107						1.04073	1.4601	1.27347	1.46195
1.2768	0.939047						1.02849	0.952218	1.05373	1.6855
1.31609	1.19399						1.09589	1.32934	1.02207	1.14286
1.31534	1.30903						0.982436	1.33323	1.22588	1.01516
1.32565	0.896672						1.01364	1.29304	1.42972
1.57174	1.2346							1.4739	1.40899
1.40358	0.844147							1.72555	1.1075
1.14719	1.1							1.39753	1.0289
1.29015	1.05621							1.21238	0.848654
1.19186	0.892051							1.27353	0.911819
1.10803	0.954288							1.15126
1.28735	1.2927							1.24951
1.17597	1.00146							1.40568
1.23445	1.04574							1.28172
	0.985613							1.3353
	1.29601							1.25798
	0.944572
	0.811927						0.988662	1.5252	1.63539	1.09222
							0.926528	1.49571	0.954468	1.14789
1.24017	1.11631						1.33821	1.29637	0.868906	1.02801
1.16918	0.988353						1.27306	1.129	1.22483	1.1409
1.29928	0.971308							1.23298	0.925247	1.11327
0.917129	1.00902							1.39649	0.963739	1.18668
1.07016	1.00608								1.14183	1.08342
1.22767	1.0515								1.18499	1.11831
1.35222	1.09044								1.03945	1.25088
0.975283	0.905294								1.21078	0.98998
1.34444	0.917161								1.32994
1.47408	1.01285
1.70109	1.17064						1.27593	1.30278	0.845616	1.0345
1.58104	1.58186						1.14176	1.16445	1.09386	1.00956
1.02224	0.959451						1.04458	0.809446	1.17146	1.03251
0.987194	0.986301						1.49877	1.58062	1.09667	0.955085
1.36536	1.19581						1.25389	1.30534	1.12374	1.12796
1.52235	1.07917						0.871382	1.07384	0.995156
1.21799	1.15018						0.962715	1.08725	0.952219
1.23029	1.62208						0.866738	1.18884	1.35182
	0.857864						0.910163	1.21514	1.14566
	0.939155						1.16244	1.44755	0.9892
	1.41414							1.39549
	1.16328							1.57723
	0.931732							1.30239
								1.24464
1.19363	0.906733							1.18365
1.01624	1.02892							1.40885
1.09036	1.12734							1.00941
1.42998	0.864859							1.14524
1.02529	0.987389
1.03226	1.22695
1.09986	1.17876
1.32073	0.842799
1.17379	0.917563
1.15183	0.871251
1.15338	0.875752
1.48612	0.995464
1.12013	0.856502
1.9794	1.09899
1.02445	0.883391
1.22237	0.917908
1.88013	1.19898
1.58117	0.965327
	1.21556
2.21492	1.26654
1.45741	1.50762
1.30565	1.36803
2.04586	1.19184
1.4601	0.888734
0.952218	1.27347
1.32934	1.04073
1.21557	1.05373
1.33323	0.90511
1.29304	1.01997
1.4739	1.02207
1.46195	1.22588
1.72555	0.846203
1.6855	1.42972
1.14286	1.40899
1.39753	1.1075
1.21238	1.0289
1.38081	0.848654
1.27353	1.02849
1.01516	0.911819
1.15126	1.09589
1.24951	0.982436
1.40568	1.01364
1.28172
1.3353
1.25798
1.77172	1.63539
1.47575	1.11028
1.09222	0.954468
1.5252	0.988662
1.49571	0.926528
1.14789	0.868906
1.2587	1.33821
1.29637	1.22483
1.129	0.925247
1.02801	1.00664
1.23298	1.1198
1.39649	0.963739
1.1409	1.14183
1.11327	1.18499
1.18668	1.0005
1.08342	1.03945
1.48691	1.10649
1.12389	1.21078
1.39206	0.849362
1.11831	1.32994
1.25088	1.00365
0.98998	1.27306
1.18604
1.21344
1.31651	1.27593
1.14042	0.845616
1.23812	1.09386
1.0345	1.14176
1.30278	0.896034
1.16445	1.12411
1.00956	0.944335
0.809446	0.970886
1.58062	1.04458
1.30534	1.49877
1.05459	1.25389
0.945646	0.954787
1.07817	1.03565
1.07384	0.871382
1.08725	0.962715
1.18884	0.866738
1.21514	1.17146
1.44755	0.910163
1.39549	0.862837
1.57723	0.929845
1.30239	0.869975
1.24464	1.09667
1.18365	0.903802
1.0062	1.12374
1.2203	0.995156
1.23954	0.952219
1.25445	1.35182
1.07751	1.14566
1.40885	1.16244
1.03251	0.747299
0.955085	0.926638
1.20144	0.9892
1.12796
1.00941
1.14524

## Sheet: EV3 I
uninfected	SARS-CoV-2			G1		early S		S/G2/M
1.62331	1.45145			uninfected	SARS-CoV-2	uninfected	SARS-CoV-2	uninfected	SARS-CoV-2
				1.55535	1.16233	1.4134	1.04327	1.43687
2.25338	1.30457			1.64888	1.23728	1.39122	1.16233	1.47841	1.29397
				1.59571	1.18845	1.44581	1.1477	1.70755	1.14689
1.442	1.43045			1.39928	1.05373	1.36242	1.0921	1.37475	1.18597
				1.55535	1.13799	1.36978	1.20651	1.35234	1.21364
1.57422	1.34689			1.64888	1.2062	1.64176	1.37348	1.4151	1.18127
				1.59571	1.13891	1.34465	1.06986	1.33897	1.17263
1.74786	1.29218			1.39928	1.19972	1.26071	1.09124	1.54791	1.20455
				1.45061	1.0674	1.38856	1.22462	1.46063	1.14838
1.74864	1.1928			1.61535	1.24779	1.5521	1.73796	1.38315	1.23109
				1.41761	1.19126	1.52144	1.19498	1.50222	1.30551
1.57545	1.38242			1.60635	1.11719	1.46775	1.64172	1.65835	1.04398
				1.69988	1.23523	1.43187	1.22029	1.4691	1.19862
1.59693	1.27288			1.64671	1.37008	1.56615	1.2543	1.53965	1.14985
				1.70888	1.22692	1.541	1.53562	1.57797	1.22122
1.59358	1.37912			1.65571	1.3495	1.54694	1.07493	1.43687	1.25977
				1.45928	1.10458	1.46771	1.12992	1.47841	1.17061
2.02511	1.29607			1.45028	1.13838	1.3118	1.13275	1.70755	1.18717
				1.51061	1.09116	1.68163	1.13434	1.37475	1.17734
1.51927	1.24633			1.52235	1.0487	1.45451	1.28826	1.35234	1.14182
				1.61588	1.12695	1.55499	1.12411	1.4151	1.10709
1.58344	1.32631			1.56271	1.50613	1.57826	1.20771	1.33897	1.28322
				1.50161	1.15548	1.44607	1.19379	1.54791	1.23517
1.6487	1.43491			1.51335	1.23043	1.50943	1.33656	1.46063	1.07404
				1.55035	1.1816	1.66695	1.3632	1.38315	1.24265
1.71013	1.36215			1.36628	1.04688	1.4809	1.16024	1.50222	1.28929
				1.64388	1.13114	1.48785	1.23435	1.65835	1.2558
1.59919	1.26258			1.59071	1.19935	1.70272	1.26374	1.4691	1.3734
				1.39428	1.13206	1.64898	1.18065	1.53965	1.3435
1.55182	1.78744			1.44561	1.19287	1.40788	1.27525	1.57797	1.18458
				1.61035	1.06055	1.40773	1.55987	1.81923	1.57073
	1.19387			1.66848	1.24094	1.38555	1.1371	1.52934	1.17634
				1.61531	1.18441	1.44014	1.31252	1.3541	1.12676
1.96505	1.36154			1.41888	1.11034	1.35675	1.21057	1.43235	1.32757
				1.47021	1.22838	1.3494	1.06833	1.50936	1.32796
1.31167	1.25649			1.63495	1.36323	1.26546	1.08712	1.58986	1.24761
				1.43721	1.22007	1.39331	1.12084	1.62039	1.30095
1.85399	1.53092			1.49061	1.23043	1.55685	1.14066	1.55608	1.168
				1.50235	1.26233	1.52619	1.19833	1.35069	1.25677
1.48824	1.4544			1.59588	1.0704	1.57153	1.17471	1.41415	1.2999
				1.54271	1.25079	1.43934	1.26311	1.36924	1.06736
1.86189	1.48847			1.48161	1.19426	1.5027	1.38942	1.34664	1.21813
				1.49335	1.12019	1.66022	1.315	1.35836	1.19006
2.14986	1.30054			1.44591	1.23823	1.47417	1.40374	1.3225	1.21438
				1.61065	1.37308	1.48112	1.22596	1.38039	1.25827
1.73088	1.2624			1.66878	1.22992	1.69599	1.29274	1.31573	1.22733
				1.61561	1.24028	1.64225	1.21707	1.41565	1.16696
1.67247	1.38698			1.41918	1.27218	1.40115	1.19221	1.54846	1.19888
				1.47051	1.08025	1.401	1.21082	1.54525	1.14271
1.66742	1.38002			1.61271	1.26064	1.37882	1.14344	1.38667	1.22542
				1.78526	1.20411	1.43341	1.23695	1.5	1.29984
1.62011	1.53231				1.13004	1.35002	1.26086	1.42989	1.03831
					1.24808	1.34267	1.28064	1.47143
1.558	1.5377					1.25873	1.20036	1.70057
						1.38658	1.23829	1.36777
1.76972	1.4925					1.55012	1.19299	1.34536
							1.25725	1.40813
1.79234	1.41678						1.30928	1.33199
							1.19126	1.5876
1.52468	1.87555						1.19106	1.82887
							1.2018	1.53897
1.27455	1.28166						1.18072	1.36373
							1.3187	1.44198
1.72513	1.68783						1.1454	1.51899
							1.23233	1.59949
1.55179							1.27038	1.63002
							1.23405	1.56571
1.77008	1.19071						1.25894	1.36032
							1.15652
1.53558	1.44229						1.2387
							1.09625
1.79649	1.56004						1.35992
							1.2395
1.71619	1.65819						1.333
							1.15953
1.67763	1.55171						1.23081
							1.12396
1.52381	1.57884						1.15473
							1.23083
1.78599	1.34065						1.15488
							1.20578
1.64509	1.43484						1.27386
							1.14684
1.75955	1.69921						1.32669
							1.25433
2.07764	1.31247						1.30327
							1.11687
1.73243	1.39609						1.11075
							1.15832
1.90369	1.64901						1.17958
							1.23863
1.83757	1.30955						1.19927
							1.17719
1.70228	1.45819						1.11871
							1.24152
1.83969	1.48803						1.30072
							1.07222
2.04905	1.57156						1.07692
							1.02607
							1.22346
							1.23547
							1.36832
							1.28376
							1.25169
							1.24327
							1.18862
							1.18702
							1.20281
							1.14763
							1.10164
							1.11984
							1.07888
							1.07976
							1.1347
							1.11761
							1.30588
							1.1149
							1.14616
							1.16816
							1.21245
							1.09317
							1.14217
							1.11533
							1.39022
							1.14169
