# Supplementary material for: Cyclin D3 restricts SARS‐CoV‐2 envelope incorporation into virions and interferes with viral spread
Source: EMBO J. 2022 Oct 10;41(22):e111653. doi: 10.15252/embj.2022111653 (PMC9539236; doi:10.15252/embj.2022111653)
Supplement: Supplementary file 3 — Source Data for Expanded View and Appendix [file EMBJ-41-e111653-s005.zip › fig EV5/panel B/EMBOJ-2022-111653R-Source_Data_for_Figure_EV11-sd.xlsx]

## Sheet: EV5
	EV5
	Envelope and Membrane proteins are not responsible for cyclin D degradation.
	Cyclin D3 expression/degradation was quantified as cyclin D3 band intensity, normalised to actin

## Sheet: Figure EV5B
	3a
band intensity/actin	1.32271	1.64323	0.738636	1.10241	1.49561
	3b
	0.998987	1.1237	0.791707	0.828902
	7a
	0.855744	1.05397	0.753052	0.759851	1.45542
	8
	0.731216	0.665526	0.457748	0.335083	0.742021
	9b
	0.900066	0.919697	0.487014	0.323512	1.0407
	9c
	0.758105	1.11936	0.70142	0.366323	0.941702
	10
	0.741442	1.40462	0.723822
	1
	0.446679	0.578237	0.356487	0.222725	0.350586
	9
	1.08105	0.757333	0.487175	0.509881	1.19622
	12
	0.983675	0.705962	0.553105	0.837468	0.987936
	13
	1.02924	0.641212	0.95079	1.24866	1.36519
	E
	1.04438	0.559677	0.769475	1.21721	1.18124
	M
	1.27873	0.656298	0.999366	1.42417	1.16669
	N
	1.13449	0.655933	1.14331	1.38868	0.801829
	S
	1.11805	0.802051		1.21591
	EV
	1	1	1	1.1	1
