# Supplementary material for: Cyclin D3 restricts SARS‐CoV‐2 envelope incorporation into virions and interferes with viral spread
Source: EMBO J. 2022 Oct 10;41(22):e111653. doi: 10.15252/embj.2022111653 (PMC9539236; doi:10.15252/embj.2022111653)
Supplement: Supplementary file 4 — Source Data for Figure 1 [file EMBJ-41-e111653-s006.zip]

Archive with 19 entries (13 files):
- .DS_Store
- panel B E/
- panel B E/EMBOJ-2022-111653R-Figure_1_Source_Data-sd.pdf
- panel C/
- panel C/.DS_Store
- panel C/cyclin A2/
- panel C/cyclin A2/cyclin A2.TIFF
- panel C/cyclin A2/nuclei.TIFF
- panel C/cyclin A2/SARS Spike.TIFF
- panel C/cyclin D1/
- panel C/cyclin D1/cyclin D1.TIFF
- panel C/cyclin D1/nuclei.TIFF
- panel C/cyclin D1/SARS Spike.TIFF
- panel C/cyclin D3/
- panel C/cyclin D3/cyclin D3.TIFF
- panel C/cyclin D3/nuclei.TIFF
- panel C/cyclin D3/SARS N.TIFF
- panel D F/
- panel D F/EMBOJ-2022-111653R-Source_Data_for_Figure_1-sd.xlsx
