# Supplementary material for: Cyclin D3 restricts SARS‐CoV‐2 envelope incorporation into virions and interferes with viral spread
Source: EMBO J. 2022 Oct 10;41(22):e111653. doi: 10.15252/embj.2022111653 (PMC9539236; doi:10.15252/embj.2022111653)
Supplement: Supplementary file 4 — Source Data for Figure 1 [file EMBJ-41-e111653-s006.zip › panel D F/EMBOJ-2022-111653R-Source_Data_for_Figure_1-sd.xlsx]

## Sheet: Figure 1
	Figure 1 SARS-CoV-2 infection depletes cyclin D1 and D3
	Raw data for N/C ratio of cyclin D1, D3, and A2.

## Sheet: Figure 1 D WT
CCND1		CCND3		CCNA2
-	SARS-CoV-2	-	SARS-CoV-2	-	SARS-CoV-2
2.35671	1.66699	1.29216	0.923666	2.23645	2.14106
2.73925	1.98401	1.25877	0.808924	1.90876	1.61302
2.4032	1.86759	1.3958	1.11432	1.33325	1.31978
1.88413	1.82174	1.18922	1.08762	1.30228	2.17052
					2.41541
1.94243	2.13121	1.15742	1.12731	1.8686
			1.14701		1.52849
2.33317	1.80953			1.82499
2.1441	2.20389	1.55615	1.09949		1.83957
				1.28227	1.27803
1.85461	1.94092	1.29268	1.13632
				1.4003	1.42558
3.48781	1.71143	1.4614	1.14084	2.29863	2.2137
2.02304	1.9808	1.59499	1.23498	1.37443	1.18795
1.67334	1.80618	1.256	1.04434	1.29146	1.17074
1.92059	1.67902	1.27721	1.06878	1.38346	2.01217
2.18797	1.85339
		1.15462	1.28078	2.28197	1.82698
1.9668	1.81163	1.55276	0.782194
				2.24366	2.14338
2.12578	1.86163	1.34626	1.08092
				2.32665	1.30887
2.59862	2.0119	1.29952	1.06353
				2.12346	2.23952
1.71386	1.74082	1.27802	1.1115
				1.47469	1.57573
2.16881	2.1527	1.1954	0.795833
				2.13702	1.30785
2.22191	1.63033	1.28844	0.994711
1.91564	1.87668			1.51317	0.287039
		1.24014	1.02046
2.39987	1.71592			1.37146	1.95619
		1.46829	1.1273	1.90917
2.3545	1.73361				1.61091
		1.2391	1.01342	2.1501	1.34113
2.2116	2.13032
		1.37384	1.05211	1.35839	1.83059
2.2292	2.12005
1.99216	2.47381	1.41651	0.832453	1.35092	1.27314
	1.75723	1.25653	1.12256	1.40629	1.4257
1.9039	1.67545	1.19825	1.1539	1.2986	2.34677
				1.77855
3.01878	2.54398	1.28545	1.19865		1.37028
				1.91833
3.21713	1.71996	1.17378	1.24012		2.16
				1.91942
2.26604	1.77948	1.35503	1.08992		1.72252
				1.96265
2.62844	1.851	1.21878	0.984903		1.95365
2.09044	1.82954			1.83604
		1.18936	1.05864		1.7586
1.77127	1.58095			1.656
		1.23982	0.992972		1.36341
2.04387	2.00234	1.19051		1.30237
			1.0877		1.46524
1.73485	1.42112	1.24818		1.56802	1.65877
			1.45164
2.25649	2.14966	1.32438	0.997182	1.38726	1.37499
2.27508	2.00551	1.78037	1.19749	1.4256	2.53087
1.91961	2.13803	1.34059	1.26346	1.57699	1.52346
				3.56539
	2.23284	1.26586	1.2421		1.27479
				3.03526
	1.76527	1.17419	1.08399		1.28149
				2.70479
		1.29814	1.15299		1.46888
				1.35645
		1.47096	0.815035		1.71955
				2.21347
		1.44331	1.14398
				1.38343
		1.1792	1.02304
				1.31212
		1.16734	0.936821
				1.68297
			1.09042
				1.4742
			1.02479
				1.35182
			1.18192	2.25809
			1.19389	1.27391
			0.970028	2.06452
				1.4034
				1.423
				1.99551
				2.25955
				1.5056

## Sheet: Figure 1D Alpha
cyclin D1		cyclin D3		cyclin A2
-	SARS-CoV-2	-	SARS-CoV-2	-	SARS-CoV-2
1.9947	1.61845	1.62682	1.28387	1.76158	2.04029
2.00181	2.00161	1.73614	1.16918	1.33764	2.09275
1.85487	1.94373	1.83369	1.16149	2.07587	2.28209
1.99331	1.66159	3.46664	1.25638	1.94183	1.60319
1.82694	1.70136	2.12713	1.14364	1.34166	1.54735
2.52666	1.68856	2.05897	1.20486	1.75451	1.41071
2.31391	1.69156	2.71711	1.14601	1.41037	2.78984
2.32429	1.75303	1.42012	1.09029	1.89371	2.19726
					1.79373
2.17599	1.76233	2.10705	1.08081	1.38213
				1.74558	1.4342
2.45331	2.00771	1.36172	1.15064
1.86999	1.62088			1.29361	1.84773
		3.03941	1.08135
1.92143	2.07923		3.41525	1.90502	1.40042
		3.13337			2.0191
1.81356	1.58373		1.34461	1.32344
		4.91521			2.55589
1.61728	1.9655		1.17519	2.13735
		1.41034		2.78752
2.11381	1.69656		4.67738
		2.04254		1.8205
1.92158	1.99252		1.38829
		4.29681		3.24256
1.84121	1.59574		1.09385
		2.88943		2.23645	2.14106
2.37379	1.89948	2.42859	1.44059
			1.21976	1.90876	1.61302
2.23622	1.75828	3.72515
			1.35145	1.33325	1.31978
1.75939	1.61956	2.14087
2.67336	1.84371		1.20584	1.30228	2.17052
		1.97042			2.41541
2.31005	1.75564		1.25191	1.8686
		4.53499			1.52849
2.17109	2.13881		1.15191	1.82499
		2.85944			1.83957
2.01585	2.37566		1.1253	1.28227	1.27803
		2.06866
2.00773	2.09912		1.46604	1.4003	1.42558
		1.90974		2.29863	2.2137
2.28018	1.67338		1.77248
		2.11673	1.27461	1.37443	1.18795
2.53397	1.36963	1.648
			1.19222	1.29146	1.17074
2.8071	1.90284	2.0814
			1.20128	1.38346	2.01217
3.23821	1.69186	1.89914
			1.18173	2.28197	1.82698
2.07964	2.05022	4.50664
2.17715	1.87864		1.24208	2.24366	2.14338
		2.35453
2.65494	1.92494		1.18295	2.32665	1.30887
		1.92886
2.2741	1.67672		1.17753	2.12346	2.23952
		4.71971
3.47187	1.71828		1.20423	1.47469	1.57573
		2.38241
2.15732	1.84673		1.20328	2.13702	1.30785
		2.3883
2.33773	2.02508		1.14737	1.51317	0.287039
		2.28706
1.82535	2.0255			1.37146	1.95619
				1.90917
1.90766	1.87828				1.61091
				2.1501	1.34113
2.79834	1.79508
				1.35839	1.83059
2.28211	1.87822
				1.35092	1.27314
				1.40629	1.4257
				1.2986	2.34677
				1.77855
					1.37028
				1.91833
					2.16
				1.91942
					1.72252
				1.96265
					1.95365
				1.83604
					1.7586
				1.656
					1.36341
				1.30237
					1.46524
				1.56802	1.65877
				1.38726	1.37499
				1.4256	2.53087
				1.57699	1.52346
				3.56539
					1.27479
				3.03526
					1.28149
				2.70479
					1.46888
				1.35645
					1.71955
				2.21347
				1.38343
				1.31212
				1.68297
				1.4742
				1.35182
				2.25809
				1.27391
				2.06452
				1.4034
				1.423
				1.99551
				2.25955
				1.5056

## Sheet: Figure 1F Delta
cyclin D1		cyclin D3		cyclin A2
-	SARS-CoV-2	-	SARS-CoV-2	-	SARS-CoV-2
1.45459	1.40169	1.75648	1.24663	1.74183	1.78859
1.40473	1.2955	1.45461	1.1788	1.8831	2.00315
1.41016	1.59314	1.61233	1.758	1.9155	2.1701
1.74487	1.47597	1.4474	1.23234	1.62141	1.88191
1.67083	1.69827	2.35685	1.05913	1.95729	1.78906
1.72028	0.980916	2.24607	1.51553	1.94993	1.75561
1.69591	0.831372	2.04816	1.15852	2.15464	2.17088
1.67289		3.09028	1.54242	1.91549	2.42883
1.77842		1.56149	1.30281	2.0444	1.95456
1.61694		1.93485	1.6634	1.80622	1.74709
1.71945		1.4248	1.30577	1.79471	2.02474
2.99004		1.51519	1.25667	1.77327	1.98167
1.71553	0.97274	1.81611	1.44545	1.51927	1.88943
1.58958		1.22549	1.44204	1.5508	1.73944
1.5062			1.06311	1.69077	1.81731
1.5176		1.90643	1.42687	1.62513	2.33582
1.99861		1.533	1.30775	1.5806	2.05059
1.7203		1.43475	1.43263	2.12629	2.18281
1.38795		1.9229	1.41997	1.53354	1.93531
1.7943	1.01983	6.55753	1.45797	1.58038	1.84767
1.56636		3.61264	2.14291	2.20611	2.38019
1.79453		2.11313	1.31622	2.11739
1.73982		1.55043	1.1024	2.07474
1.832		1.4475	1.29303	2.25979
1.75109		1.93326	1.38241	2.06117
				2.099	1.5821
		1.59394	1.5414
				1.81224	1.52369
		1.86691	1.33253
				1.67527	1.77336
	1.72073	1.64859	1.10017
				2.28369	1.91938
	2.02645	1.81928	1.2195
				1.55883	1.48142
2.40682	1.42142	2.07093	1.1862
				1.46899	1.702
1.85907	1.72049	1.68141	1.35502
				1.95525	1.42111
1.51223	1.77534	1.73836	1.41183
				1.96422	1.98465
1.84052	2.05386	1.46795	1.22757
				1.76419	1.95539
1.98641	1.85427	2.0308	1.30615
				1.74043	1.69851
2.09937	2.00942	1.38028	1.28967
				1.82187	1.94944
1.7699	1.3136	1.45734	1.21549
				1.96487	1.74554
1.44669	1.48029	1.59456	2.04714
				1.72512	2.3431
1.37088	1.82687	1.5322	1.50733
				1.95129	2.28788
1.6724	1.49735	1.59221	1.13844
				1.91322	1.95503
2.04425	1.51122	2.32904	1.22244
				2.49481	2.11148
2.02655	1.55377	1.80414	1.39248
				1.92249	1.77383
1.73992	1.32351	1.74644	1.40551
				2.94267	2.0615
1.97156	1.75388	1.63003	1.47141
				1.94005	1.70047
2.05662	1.37899	1.34835	1.68824
				3.53349	1.8351
1.52008	2.05852	1.58922	1.22439
				2.13868	2.18694
2.03596	1.39372	4.76413	1.50712
				2.01976	1.65751
1.50105	1.41044	5.82506	1.4186
				2.00854	1.94928
1.58352	1.76789	1.57437	1.22236
				1.9724	2.19676
1.82029	1.93119	1.63686	1.41746
				1.56702	1.78678
1.83181	1.92184	1.44272	1.31079
1.76378	1.32103	2.36111	1.3202
1.81066	1.41239	1.77832	1.14178
1.80522	1.49851	1.70806	1.44067
1.55553	1.44167	1.75474	1.74558
	1.58032	1.80038	1.42584
	1.44896	1.94528	1.98358
	1.31418	3.80457	1.49623
		1.48703	1.7882
1.48385	1.49064
		1.75522	1.33512
1.56715	1.84627
		1.43747	1.50764
1.45097	1.56268
			1.42083
1.65461	1.46227
			1.38461
2.12343	1.33501
1.78435	1.85286
1.94577	1.40213
1.8697	1.36516
1.71057	1.6079
1.574	1.26345
1.81153	1.50789
1.80764	1.38632
1.40602	2.68118
1.80059	1.4571
1.99091	1.49678
1.82259	2.06856
1.63034	1.61165
1.83913	1.53895
1.69399	1.55147
1.65625	1.60645
1.40446	1.63855
1.46936	1.85516
1.76188	1.60885
1.54961	1.34057
1.98158	1.56359

## Sheet: Figure 1F Alpha
cyclin D1		cyclin D3		cyclin A2
-	SARS-CoV-2	-	SARS-CoV-2	-	SARS-CoV-2
1.79124	1.81088	2.0994	1.32844	1.64797	1.79496
1.47005	1.35986	1.77983	1.45278	1.64492	1.85936
1.56054	0.87365	1.7573	1.41242	1.66581	1.57908
1.80648		1.5964	1.37583	1.64644	2.23877
1.81858		1.27119	1.5467	1.88539	2.36299
1.71109		1.83945	1.61099	1.85177	1.5967
1.58812		2.94534	1.65064	1.54896	1.51592
1.55431		2.63237	1.35816	1.64594	1.56857
1.87505		1.60251	1.2852	1.89444	1.95562
1.62536		1.52176	1.29701	1.70827	2.07782
1.33896		1.76083	1.44492	1.88468	1.85161
1.69924		1.57688	1.4462	1.94644	1.79262
1.32065	1.51457	2.43917	1.14522	1.98317	1.85244
1.37379	1.43353	1.47377	1.39959	1.97379	1.84929
1.99838	1.29266	1.60943	1.52791	1.95565	2.09346
1.81928	1.61237	1.52592	1.59312	1.81926	1.77098
1.53094	1.30978	1.47024	1.36196	2.29575	1.69298
1.69194	1.84366	1.21299	1.62496	2.0416	1.66252
1.75681	1.23466	1.60214	1.34155	1.74515	1.79437
1.48105	1.38027	1.96684	1.80068	1.88089	2.36406
1.36883	1.25429	1.87396	1.6159	1.9662	1.7123
2.42216	1.59698	1.97411	1.37488	1.73291	1.84545
1.85995	1.35224	1.5521	1.32892	1.82697	2.06471
1.42557	0.365206	1.55129	1.38837	1.79461	1.91241
1.351	1.73314	1.51509	1.46299	1.8174	1.66862
	1.23977	1.38065	1.51922	1.62251	2.23038
	1.39699	5.36281	1.30234	1.74902	1.73641
	1.5357	2.02788	1.50308	1.89182	1.63225
		1.54696	1.43354	1.5493	2.10016
1.8153	1.19527
		1.1955	1.29571	1.57914	2.22972
1.69919	1.28595
		1.35638	1.18215	1.85667	2.00347
1.96679	1.08798
		1.53603	1.26876	1.70795	2.13543
1.54723	1.61211
		1.78096	1.20663	1.86743	2.25847
1.22504	1.03963
		1.44242	1.52661	1.84537	1.8792
2.06716	1.72883
		1.48044	1.38503	1.71476	1.97305
1.74508	1.55657
		2.72741	1.69408	1.92517	1.80238
1.88781	1.27686
		1.47263	1.21069	1.65631	1.50716
1.36192	1.80878
		1.72145	0.958603	2.34799	1.82493
1.61062	1.53336
		1.84965	1.27105	1.89428	1.85011
1.64721	1.28602
		4.89505	1.30142	1.89157	1.93314
2.06844	1.28425
		1.56369	1.59659	2.02562	1.94225
1.46029	1.48262
		1.44995	1.5351	1.74203	2.59975
1.61438	1.29209
		1.90139	1.3983	1.67966	1.37705
1.39513	1.31606
		1.36616	1.40861	2.01052	1.86457
1.45772	1.44458
		1.7905	1.45208	2.12411
1.88184	1.48376
		1.94849	1.54884	1.62319
1.36805	1.55216
		1.62788	1.59364	1.41425
1.76288	1.68593
		1.78082	1.24395	1.64505
1.96215	1.70071
		1.59177	1.25985	2.00001
1.74256	1.56401
		2.10129	0.182372	1.77533
2.03485	1.55742
1.75415	1.62284
1.35083	1.25282
1.72251	1.06931
	1.1511
	1.56143
	1.29944
	1.23697
	1.3369
	1.53424
	1.34689
	1.58646
