# Supplementary material for: Cyclin D3 restricts SARS‐CoV‐2 envelope incorporation into virions and interferes with viral spread
Source: EMBO J. 2022 Oct 10;41(22):e111653. doi: 10.15252/embj.2022111653 (PMC9539236; doi:10.15252/embj.2022111653)
Supplement: Supplementary file 5 — Source Data for Figure 2 [file EMBJ-41-e111653-s004.zip]

Archive with 17 entries (12 files):
- .DS_Store
- panel A/
- panel A/.DS_Store
- panel A/EMBOJ-2022-111653R-Figure_2_Source_Data-sd.pdf
- panel A/replicates.pdf
- panel B D/
- panel B D/EMBOJ-2022-111653R-Source_Data_for_Figure_2-sd.xlsx
- panel C/
- panel C/.DS_Store
- panel C/Infected -/
- panel C/Infected -/cyclin D3.TIFF
- panel C/Infected -/nuclei.TIFF
- panel C/Infected -/SARS N.TIFF
- panel C/Infected BZ/
- panel C/Infected BZ/cyclin D3.TIFF
- panel C/Infected BZ/nuclei.TIFF
- panel C/Infected BZ/SARS N.TIFF
