# Supplementary material for: Cyclin D3 restricts SARS‐CoV‐2 envelope incorporation into virions and interferes with viral spread
Source: EMBO J. 2022 Oct 10;41(22):e111653. doi: 10.15252/embj.2022111653 (PMC9539236; doi:10.15252/embj.2022111653)
Supplement: Supplementary file 5 — Source Data for Figure 2 [file EMBJ-41-e111653-s004.zip › panel B D/EMBOJ-2022-111653R-Source_Data_for_Figure_2-sd.xlsx]

## Sheet: Figure 2
	Figure 2. Proteasome inhibition abolishes effect of SARS-CoV-2 infection on D-cyclins depletion.
	Quantification of cyclin D1 and D3 expression/degradation on western blot.
	Raw data for N/C ratio of cyclin D3.

## Sheet: 2B
cyclin D3	- BZ			SARS-COV-2 BZ			-			SARS-COV-2
	1.05088	0.819428	1.2344	0.963697	0.84321	0.422353	0.69613	0.701841	1.19063	0.240965	0.339316	0.359019
cyclin D1	- BZ				SARS-COV-2 BZ				-				SARS-COV-2
	2.12766	1.91857			2.01703	0.973912			1.06006	2.25524			0.642092	0.125101
		area	mean					area	mean					area	mean
D1	-BZ	0.044	142.768	142.768	2.12766							D1	-	234	178.53	131.368
	sars 2 BZ	0.044	135.345	135.345	2.01703								SARS2	234	41.624	6.838
	-	0.044	71.131	71.131	1.06006								-BZ	234	181.615	147.747
	SARS2	0.044	43.085	43.085	0.642092								sars 2 BZ	234	110.06	75
														234	47.162
														234	34.786
D3	-BZ	0.025	160.185	70.515	1.05088	D3	-	0.016	170.651	62.965				234	33.868
	sars 2 BZ	0.025	138.361	64.665	0.963697		SARS2	0.016	110.374	36.203				234	35.06
	-	0.025	128.911	46.711	0.69613		-BZ	0.016	182.013	84.524
	SARS2	0.025	91.99	16.169	0.240965		sars 2 BZ	0.016	183.749	89.29		D3	-	322	118.925	69.354	1.19063
		0.025	89.67					0.016	107.686				SARS2	322	98.009	19.624	0.359019
		0.025	73.696					0.016	74.171				-BZ	322	203.562	143.295	1.2344
		0.025	82.2					0.016	97.489				sars 2 BZ	322	92.86	32.525	0.422353
		0.025	75.821					0.016	94.459					322	49.571
actin	-BZ	0.047	98.305	67.101		actin	-	1456	127.966	89.714				322	78.385
	sars 2 BZ	0.047	99.876	68.672			SARS2	1456	141.26	106.694				322	60.267
	-	0.047	103.404	72.2			-BZ	1456	160.584	103.15				322	60.335
	SARS2	0.047	109.759	78.555			sars 2 BZ	1456	159.436	105.893		actin	-	0.025	129.465	58.25
		0.047	31.204	0				440	38.252				SARS2	0.025	125.875	54.66
								440	34.566				-BZ	0.025	187.3	116.085
								440	57.434				sars 2 BZ	0.025	148.224	77.009
								440	53.543					0.025	71.215	0
	D3
-BZ	1.05088	0.819428	1.2344
sars 2 BZ	0.963697	0.84321	0.422353
-	0.69613	0.701841	1.19063
SARS2	0.240965	0.339316	0.359019
	D1
-BZ	2.12766	1.91857
sars 2 BZ	2.01703	0.973912
-	1.06006	2.25524
SARS2	0.642092	0.125101

## Sheet: 2D
- BZ	SARS-CoV-2 BZ	-	SARS-CoV-2
2.72695	1.52707	1.89826	1.35844
3.12632	1.47226	1.7304	1.42245
3.56745	4.05504	1.43136	1.62711
2.86021	2.87508	1.55282	1.57588
2.76023	2.02665	1.53726	1.3718
	2.29147	1.867	1.32534
2.90329	2.68118	3.04601	1.11562
3.49605	3.07557	2.20906	1.33001
3.56815	3.0163	1.23159	1.17892
3.98342	1.83524	1.78335	1.11109
3.27608	3.59229	1.28229	1.46971
3.8906	1.56238	1.43507	1.33786
2.51354	2.86801	1.39899	1.18545
2.75613	2.8598	1.5836	1.37297
2.15884	1.52109	1.96963	1.13906
2.54479	1.63835	2.53961	1.55868
2.37085	3.47926	1.67354	1.33435
5.68518	2.80479	3.40189	2.0886
6.78309	2.84777	2.71268	1.12097
3.105	1.91732	1.83119	1.61397
2.78624	3.64954	2.2924	2.03729
3.53197	2.12127	2.05394	1.47678
4.30904	1.23675	2.04917	1.42084
4.74346	1.14901	2.52431	0.991394
1.97318	2.62036	2.09505	1.46317
3.5335	2.64716	1.42586	1.62683
2.73367	2.50875	1.5477	1.42396
2.72838	2.80982	1.99265	1.39388
2.02349	2.48698	2.09473	1.35662
4.09979	2.22496	2.43462	1.3383
4.46109	1.74014	1.47378	1.1616
2.82899	1.51954	1.66006	1.20356
2.46302	1.44736	3.64871	1.11607
2.57553	3.92299	1.47553	1.58731
4.0214	2.29304	2.19737	1.7813
1.97519	1.55094	1.63944	1.78039
1.92791	3.55503	1.70498	1.25518
2.04343	3.96626	1.42172	1.18446
3.84052	1.40682	1.51583	1.2022
3.69442	2.4289	1.77327	1.22282
3.2453	1.55905	2.09114	1.27581
1.95928	2.41215	1.65901	1.19036
2.84546	1.51105	1.45342	1.55959
2.73309	2.71867	1.50497	1.31291
1.64746	1.92154	1.46526	1.12656
2.05776	1.56325	6.43715	1.0679
3.81107	1.75272	1.63301	1.29002
3.68854	3.31186	2.89074	1.30757
2.85012	2.11534	1.89947	1.2958
2.69722	3.32127	3.48605	1.20988
1.80332	1.53152	3.46275	1.14089
4.11747	3.97858	3.36094	1.21705
3.19355	2.60857	2.45131	1.11918
2.20183	2.80413	1.74518	1.33799
2.70421	3.39136	1.56375	1.14911
3.2944	2.04863	2.05295	1.26897
2.97769	1.46567	1.82551	1.48841
3.13446	1.4946	2.32293	1.10034
4.85194	3.03821	1.41706	1.25941
3.88776	1.81628	1.54112	1.63257
2.46875	1.87089	1.42849	1.46144
3.1209	4.08081	2.04535	1.32009
3.05817	1.72821	1.2832	1.41525
3.76966	3.78022	2.21663	1.31862
3.80692	2.46372	2.05085	1.18011
2.52277	1.79834		1.07978
2.8327	1.491		1.17233
3.63099	3.51253		1.25151
2.13626	2.25832		1.39107
1.79912	2.0529		1.24988
2.01964	2.75173		1.26047
3.33645	2.76051		1.34688
3.39358	1.48922		1.3186
	2.41118		1.11792
	2.2983		1.35345
	3.89143		1.22864
	2.87123		1.26235
	2.48959		1.26705
	4.2838		1.35027
	3.08018
	3.1176
	1.58938
	2.99627
	2.99599
	2.44519
	2.55206
	2.49485
	1.53919
	3.54925
	2.73051
	3.55521
	2.94034
	2.23848
	1.76139
	2.79795
	4.1563
	3.03405
	2.49409
	1.688
	3.06589
	2.80477
	2.25632
	3.15384
	3.3257
	2.50479
	1.95698
	1.92272
	3.8304
	2.2061
	3.45208
	2.02683
	1.94069
	2.32958
	1.72836
	2.56418
	2.90184
	1.63003
	1.58402
	4.93106
	1.73419
	1.67202
	2.46006
	1.67895
	1.60843
	3.88106
	2.04117
	3.58956
	1.80504
	1.88155
	1.98679
