# Supplementary material for: Cyclin D3 restricts SARS‐CoV‐2 envelope incorporation into virions and interferes with viral spread
Source: EMBO J. 2022 Oct 10;41(22):e111653. doi: 10.15252/embj.2022111653 (PMC9539236; doi:10.15252/embj.2022111653)
Supplement: Supplementary file 6 — Source Data for Figure 3 [file EMBJ-41-e111653-s002.zip]

Archive with 4 entries (3 files):
- .DS_Store
- panel A C E/
- panel A C E/.DS_Store
- panel A C E/EMBOJ-2022-111653R-Figure_3_Source_Data-sd.pdf
