# Supplementary material for: Cyclin D3 restricts SARS‐CoV‐2 envelope incorporation into virions and interferes with viral spread
Source: EMBO J. 2022 Oct 10;41(22):e111653. doi: 10.15252/embj.2022111653 (PMC9539236; doi:10.15252/embj.2022111653)
Supplement: Supplementary file 7 — Source Data for Figure 5 [file EMBJ-41-e111653-s010.zip]

Archive with 10 entries (7 files):
- .DS_Store
- panel A E/
- panel A E/EMBOJ-2022-111653R-Figure_5_Source_Data-sd.pdf
- panel F/
- panel F/Cdt1.TIFF
- panel F/cyclin D3.TIFF
- panel F/Geminin.TIFF
- panel F/SARS N.TIFF
- panel G/
- panel G/EMBOJ-2022-111653R-Source_Data_for_Figure_5-sd.xlsx
