# Supplementary material for: Cyclin D3 restricts SARS‐CoV‐2 envelope incorporation into virions and interferes with viral spread
Source: EMBO J. 2022 Oct 10;41(22):e111653. doi: 10.15252/embj.2022111653 (PMC9539236; doi:10.15252/embj.2022111653)
Supplement: Supplementary file 7 — Source Data for Figure 5 [file EMBJ-41-e111653-s010.zip › panel G/EMBOJ-2022-111653R-Source_Data_for_Figure_5-sd.xlsx]

## Sheet: Figure 5
	Figure 5
	SARS-CoV-2 mediated depletion of D-cyclins is cell cycle arrest independent

## Sheet: Figure 5G
uninfected	SARS-CoV-2		G1		S		S/G2/M
0.800752	0.863502		uninfected	SARS-CoV-2	uninfected	SARS-CoV-2	uninfected	SARS-CoV-2
1.38008	0.924828		1.70188	1.06795	1.38008	0.924828	0.800752	0.863502
1.78776	0.843303		1.4319	0.894928	1.78776	0.843303	1.25198	1.04761
1.25198	1.67811		1.81863	2.6839	1.90134	1.67811	1.29179	1.04874
1.29179	1.04761		1.59612	1.03654	1.63436	1.03654	1.23985	0.894928
1.23985	1.04874		1.37957	0.978585	1.60743	0.978585	1.37116	0.808178
1.90134	1.06795		1.65271	0.91993	1.9656	0.91993	1.46903	0.967282
1.37116	0.894928		1.55202	0.951103	1.12082	0.951103	1.93675	0.930748
1.63436	2.6839		2.28169	1.0105	1.49463	0.896242	1.85723	0.875799
1.46903	1.03654		1.21914	0.885699	1.5586	1.26137	1.38056	0.816868
1.93675	0.978585		1.45138	0.966384	1.18443	0.866336	1.14122	0.791188
1.85723	0.91993		1.35779	1.88206	1.69426	0.842394	1.00138	0.896417
1.60743	0.951103		1.48823	1.03012	1.50458	1.09406	1.18832	1.11826
1.38056	1.0105		1.53537	0.933318	1.4363	1.21016	1.08181	0.863502
1.9656	0.896242		1.3576	0.987733	1.27989	1.05217	0.978481	1.04761
1.12082			1.52758	1.06795	1.35347	1.05311	1.24899	1.04874
			1.57943	0.894928	1.00853	0.839998	1.42831	0.894928
1.70188			2.44083	2.6839	1.37026	1.16722	1.32674	0.808178
1.49463			1.05768	1.03654	1.5134	1.45631	1.24999	0.967282
1.14122			1.03451	0.978585	1.35625	0.815134	1.35468	0.930748
1.4319			1.26453	0.91993	1.37882	1.2512	1.33849	0.875799
1.00138			1.70081	0.951103	1.16758	1.16299	0.918717	0.816868
1.5586			1.78188	1.0105	1.57196	1.47619	1.16128	0.791188
1.81863			1.5119	1.14795	1.16974	1.05799	1.39179	0.896417
1.18443			1.89863	0.974928	1.98202	0.857817	1.12366	1.11826
1.59612			1.67612	2.7639	1.91076	1.5916	1.10641	0.943502
1.18832			1.45957	1.11654	1.81068	1.14321	0.880752	1.12761
1.69426			1.73271	1.05859	1.52023	0.985905	1.33198	1.12874
1.37957			1.63202	0.99993	1.58302	1.11932	1.37179	0.974928
1.65271			2.36169	1.0311	1.27624	0.917532	1.31985	0.888178
1.80574			1.29914	1.0905	1.46008	2.20895	1.45116	1.04728
1.55202			1.53138	0.965699	1.86776	1.00483	1.54903	1.01075
2.28169			1.27779	1.04638	1.98134	0.923303	2.01675	0.955799
1.50458			1.40823	1.80206	1.71436	1.75811	1.93723	0.896868
1.21914			1.45537	0.950117	1.68743	1.11654	1.46056	0.871188
1.45138			1.2776	0.853318	2.0456	1.05859	1.22122	0.976417
			1.44758	0.907733	1.20082	0.99993	1.08138	1.19826
1.4363	1.26137		1.49943	0.987954	1.57463	1.0311	1.26832	0.943502
1.27989	0.866336		2.36083	0.814928	1.6386	0.976242	1.16181	1.12761
1.35347	0.808178		0.977681	2.6039	1.26443	1.34137	1.05848	1.12874
1.08181	0.842394		0.954513	0.956539	1.77426	0.946336	1.32899	0.974928
1.00853	1.09406		1.18453	0.898585	1.58458	0.922394	1.50831	0.888178
0.978481	1.21016		1.62081	0.83993	1.5163	1.17406	1.40674	1.04728
1.37026	1.05217			0.871103	1.35989	1.29016	1.32999	1.03826
1.24899	1.05311			1.0905	1.43347	1.13217	1.10832	0.783502
1.5134	0.839998				1.08853	1.13311	1.00181	0.967606
1.35625	1.16722				1.45026	0.919998	0.898481	0.96874
1.42831	0.967282				1.5934	1.24722	1.16899	0.814928
1.32674	1.45631				1.42458	1.53631	1.34831	0.728178
1.37882	0.885699				1.3563	1.01406	1.24674
1.16758	0.930748				1.19989	1.13016	1.16999
					1.27347	0.972166
1.57196	0.875799				0.928535	0.973107
1.24999	0.815134				1.29026	0.759998
1.16974	1.2512				1.4334	1.08722
1.05768	0.816868				1.27625	1.37631
1.03451	1.16299				1.29882	0.735134
1.48297	1.47619				1.08758	1.1712
1.35468	1.34885				1.65196	1.08299
1.98202	1.05799					1.55619
1.33849	0.966384					1.13799
1.26453	0.857817
1.91076	1.13178
0.918717	0.791188
1.16128
2.05701				0.885699
1.81068
1.70081
1.39179	1.88206
1.35779	1.5916
1.52023	1.14321
1.58302	1.02813
1.48823	1.03012
1.53537	0.985905
1.27624	1.11932
1.3576	0.933318			0.966384
1.52758	0.917532
1.39137	0.896417
1.12366	0.987733
1.57943	1.11826
2.44083	2.20895
1.10641	1.17999
				1.88206
				1.03012
				0.933318
				0.987733
