# Supplementary material for: Cyclin D3 restricts SARS‐CoV‐2 envelope incorporation into virions and interferes with viral spread
Source: EMBO J. 2022 Oct 10;41(22):e111653. doi: 10.15252/embj.2022111653 (PMC9539236; doi:10.15252/embj.2022111653)
Supplement: Supplementary file 8 — Source Data for Figure 6 [file EMBJ-41-e111653-s003.zip]

Archive with 34 entries (22 files):
- .DS_Store
- panel A B I/
- panel A B I/EMBOJ-2022-111653R-Figure_6_Source_Data-sd.pdf
- panel A B I/replicates.pdf
- panel C/
- panel C/.DS_Store
- panel C/S/
- panel C/SE/
- panel C/SE/GFP.TIFF
- panel C/SE/nuclei.TIFF
- panel C/SM/
- panel C/SME/
- panel C/SME/GFP.tif
- panel C/SME/nuclei.tif
- panel C/SM/GFP.TIFF
- panel C/SM/nuclei.TIFF
- panel C/S/GFP.TIFF
- panel C/S/nuclei.TIFF
- panel D/
- panel D/.DS_Store
- panel D/S/
- panel D/S D3/
- panel D/S D3/GFP.tif
- panel D/S D3/nuclei.tif
- panel D/SME/
- panel D/SMED3/
- panel D/SMED3/GFp.tif
- panel D/SMED3/nuclei.tif
- panel D/SME/GFP.tif
- panel D/SME/nuclei.tif
- panel D/S/GFP.tif
- panel D/S/nuclei.tif
- panel E F G J/
- panel E F G J/EMBOJ-2022-111653R-Source_Data_for_Figure_6-sd.xlsx
