# Supplementary material for: Cyclin D3 restricts SARS‐CoV‐2 envelope incorporation into virions and interferes with viral spread
Source: EMBO J. 2022 Oct 10;41(22):e111653. doi: 10.15252/embj.2022111653 (PMC9539236; doi:10.15252/embj.2022111653)
Supplement: Supplementary file 8 — Source Data for Figure 6 [file EMBJ-41-e111653-s003.zip › panel E F G J/EMBOJ-2022-111653R-Source_Data_for_Figure_6-sd.xlsx]

## Sheet: Figure 6
	Figure 6
	Cyclin D3 associates with SARS-CoV-2 protein E and M
	Split GFP assay. Quantification of GFP+ve area (syncytia formation).
	Quantification of protein expression/incorporation in SARS-CoV-2 assembly assay in western blot.

## Sheet: Figure 6 E,F,G
Figure 6E
S				SE				SM				SME				% area GFP +ve
26	21	24	25	9	12	11	12	16	18	19	15	2	2	3	3
Figure 6F
S																	S D3																	SE
18.2	16.8	16.6	22.3	15.8	15.4	15.1	26	26	21	24	25	26	24.51	33.51	28.71		16.6	14.3	16.5	17.2	18.2	16.5	14.5	19.9	25	22	27	25	29	25	18.33	27.78	22.08					11.7		9.61	9.17		9	12	11	12	27	10.44	9.09
Figure 6G
S														S D3														SME														SME D3
18.2	16.8	16.6	22.3	15.8	15.4	15.1	26	26	21	24	25	26		16.6	14.3	16.5	17.2	18.2	16.5	14.5	19.9	25	22	27	25	29	25	5.22	10.66	10.9	10.92	7.8	8.15	10.3	11.2	6	6	6	9	9	8	14.56	15.02	16.66	18.52	15.6	12.8	11.5	12
[truncated: 41 more columns]

## Sheet: Figure 6I,J
	normalised to SMEN only
VLP
	SMEN				SMEN D3
Spike	1	1	1	1	0.811705	1.02827	1.33105	0.754436
N	1	1	1	1	1.0113	0.718641	0.897	0.335839
MEM	1	1	1		0.994578	1.79988	1.1728
ENV	1	1	1	1	0.0985634	0.237553	0.396293	0.349149
Whole cell lysates
	SMEN				SMEN D3
Spike	1	1	1	1	1.23104	0.961883	0.790831	0.887996
N	1	1	1	1	0.621072	1.77099	0.799536	0.42775
MEM	1	1	1		0.719006	3.50474	1.63528
ENV	1	1	1	1	0.0890634	0.645278	0.492633	0.954277
